# Supplementary material for: Optimization and Standardization of Plant-Derived Vascular Scaffolds
Source: Int J Mol Sci. 2025 Mar 19;26(6):2752. doi: 10.3390/ijms26062752 (PMC11942841; doi:10.3390/ijms26062752)
Supplement: Supplementary file 1 [file ijms-26-02752-s001.zip]

Archive with 1 entries (1 files):
- ijms-3496460-supplementary.pdf
